# Supplementary material for: Intracellular Dual Behavior of Trolox in HeLa Cells and 3T3 Fibroblasts Under Basal and H2O2-Induced Oxidative Stress Conditions
Source: Molecules. 2025 Sep 16;30(18):3755. doi: 10.3390/molecules30183755 (PMC12472327; doi:10.3390/molecules30183755)
Supplement: Supplementary file 1 [file molecules-30-03755-s001.zip]

Archive with 1 entries (1 files):
- molecules-3725281-supplementary.pdf
